# Supplementary material for: Characterization of Individualized Glycemic Excursions during a Standardized Bout of Hypoglycemia-Inducing Exercise and Subsequent Hypoglycemia Treatment—A Pilot Study
Source: Nutrients. 2021 Nov 21;13(11):4165. doi: 10.3390/nu13114165 (PMC8619071; doi:10.3390/nu13114165)
Supplement: Supplementary file 1 [file nutrients-13-04165-s001.zip]

Archive with 1 entries (1 files):
- nutrients-1392047-supplementary.pdf
